# Supplementary material for: Eleutherin and Isoeleutherin Activity against Staphylococcus aureus and Escherichia coli Strain’s: Molecular Docking and Antibacterial Evaluation
Source: Int J Mol Sci. 2024 Nov 23;25(23):12583. doi: 10.3390/ijms252312583 (PMC11641138; doi:10.3390/ijms252312583)
Supplement: Supplementary file 1 [file ijms-25-12583-s001.zip]

Archive with 1 entries (1 files):
- ijms-3196318-supplementary.pdf
